# Supplementary material for: Tumor Treating Fields (TTFields) Hinder Cancer Cell Motility through Regulation of Microtubule and Actin Dynamics
Source: Cancers (Basel). 2020 Oct 17;12(10):3016. doi: 10.3390/cancers12103016 (PMC7603026; doi:10.3390/cancers12103016)
Supplement: Supplementary file 1 [file cancers-12-03016-s001.zip]

Archive with 4 entries (4 files):
- cancers-956966 suppl final.docx
- Supplementary movie 1 .mp4
- Supplementary movie 2 .mp4
- Supplementary movie 3 .mp4
